# Supplementary material for: PyWRKY26 and PybHLH3 cotargeted the PyMYB114 promoter to regulate anthocyanin biosynthesis and transport in red-skinned pears
Source: Hortic Res. 2020 Mar 15;7:37. doi: 10.1038/s41438-020-0254-z (PMC7072072; doi:10.1038/s41438-020-0254-z)
Supplement: Supplementary file 1 — Table S3 [file 41438_2020_254_MOESM1_ESM.xlsx]

## Sheet: Sheet1
Protein sequences for phylogenetic analysis and multiple sequence alignments
>PyWRKY26 Pbr013092.1
MASSSGSLETSANSHPAAFTFSTHPFMTNSFSDLLEAGTDEYSNPPRYIGQGGLSDRIAERTGSGVPKFKSLPPPSLPISPPSISPSSYFAIPPGLSPAELLDSPVLLNASNILPSPTTGSFAARGAFNWKNNQQNVKQESKNHSDFSFQTQARPPISSSSSMFQSSNTSIQTTQEQAWNSQELPKQEYGSVQTLSSELTTKTLQSNAPANGGFNQQSQTLSRKSDDGFNWRKYGQKQVKGSENPRSYYKCTYPNCPTKKKVERSLDGQITEIVYKGNHNHPKPQNPRRSSSNSHAIHAFNPTNTNEIPDQTYANHGNSQMDSIGTPEHSSISIGDDDFEQSSQRSKSGGGEEFDEDEPNAKRWKNEADRNEEISAPGSRTVREPRVVVQTTSDIDILD…
>Ph PH3
MEVNEAAKIAIARPVASRPRCPIYRSFSELLAGAINTSSTNVHSEMGITAIKPKTVRLKPAANYALIGELSSQVGMSGAPVDCRSDNILQSAEKPKVLYKPMAKLAPRKNISLLENKGSYAPDQKREIAEDEAEGHVQSASEVKQQNGLTTESRQSLLAKSRQDKRIMQSAIVSENTEEVEQSLLNTNNVDRPSYDGYNWRKYGQKQVKGSEYPRSYYKCTHLKCPVKKKVERSHDGQIAEIVYRGEHNHPKPQPPKRNFSDGQGRALVSNDTSKETINPALSNQYPHTREANVHRIENQADVGLSTQTAYCSKPPCFYDPTSGAGMYRAFRNSEDSAERDKKLEADCDEPKTKRRKIEGQPNGAGTSGESALPHMSIQNTTDSEITEDGFRWRKYGQK…
>AtTTG2 AT2G37260.1
MEVNDGERVVIAKPVASRPSSSSGFRTFTELLTDSVTVSPQTTCHEIVDAAIRPKTLRFNQPVAASVSCPRAEVKGIGNGMSCDDDSDSRNYVVYKPKAKLVSKATVSALANMLQGNRQQTWRQSEAVSYGKSVSQGTHRAGPNLVQKVPSFTESETSTGDRSSVDGYNWRKYGQKQVKGSECPRSYYKCTHPKCPVKKKVERSVEGQVSEIVYQGEHNHSKPSCPLPRRASSSISSGFQKPPKSIASEGSMGQDPNNNLYSPLWNNQSNDSTQNRTEKMSEGCVITPFEFAVPRSTNSNPGTSDSGCKSSQCDEGELDDPSRSKRRKNEKQSSEAGVSQGSVESDSLEDGFRWRKYGQKVVGGNAYPRSYYRCTSANCRARKHVERASDDPRAFITTY…
>AtWRKY4 AT1G13960.1
MSEKEEAPSTSKSTGAPSRPTLSLPPRPFSEMFFNGGVGFSPGPMTLVSNMFPDSDEFRSFSQLLAGAMSSPATAAAAAAAATASDYQRLGEGTNSSSGDVDPRFKQNRPTGLMISQSQSPSMFTVPPGLSPAMLLDSPSFLGLFSPVQGSYGMTHQQALAQVTAQAVQANANMQPQTEYPPPSQVQSFSSGQAQIPTSAPLPAQRETSDVTIIEHRSQQPLNVDKPADDGYNWRKYGQKQVKGSEFPRSYYKCTNPGCPVKKKVERSLDGQVTEIIYKGQHNHEPPQNTKRGNKDNTANINGSSINNNRGSSELGASQFQTNSSNKTKREQHEAVSQATTTEHLSEASDGEEVGNGETDVREKDENEPDPKRRSTEVRISEPAPAASHRTVTEPRIIV…
>AtWRKY6 At1g62300.1
MDRGWSGLTLDSSSLDLLNPNRISHKNHRRFSNPLAMSRIDEEDDQKTRISTNGSEFRFPVSLSGIRDREDEDFSSGVAGDNDREVPGEVDFFSDKKSRVCREDDEGFRVKKEEQDDRTDVNTGLNLRTTGNTKSDESMIDDGESSEMEDKRAKNELVKLQDELKKMTMDNQKLRELLTQVSNSYTSLQMHLVSLMQQQQQQNNKVIEAAEKPEETIVPRQFIDLGPTRAVGEAEDVSNSSSEDRTRSGGSSAAERRSNGKRLGREESPETESNKIQKVNSTTPTTFDQTAEATMRKARVSVRARSEAPMISDGCQWRKYGQKMAKGNPCPRAYYRCTMATGCPVRKQVQRCAEDRSILITTYEGNHNHPLPPAAVAMASTTTAAANMLLSGSMSSHDG…
>AtWRKY9 At1g68150
MGFDFSTSKSKAKRQKRIEVRFASPLMGIDLSLKLEAEEKKKEIEGSKHSRENKEDEEHDASGDEDEQMVKEDEDDSSSLGLRTREEENEREELLQLQIQMESVKEENTRLRKLVEQTLEDYRHLEMKFPVIDKTKKMDLEMFLGVQGKRCVDITSKARKRGAERSPSMEREIGLSLSLEKKQKQEESKEAVQSHHQRYNSSSLDMNMPRIISSSQGNRKARVSVRARCETATMNDGCQWRKYGQKTAKGNPCPRAYYRCTVAPGCPVRKQVQRCLEDMSILITTYEGTHNHPLPVGATAMASTASTSPFLLLDSSDNLSHPSYYQTPQAIDSSLITYPQNSSYNNRTIRSLNFDGPSRGDHVSSSQNRLNWMM
>AtWRKY8 AT5G46350.1
MSHEIKDLNNYHYTSSYNHYNINNQNMINLPYVSGPSAYNANMISSSQVGFDLPSKNLSPQGAFELGFELSPSSSDFFNPSLDQENGLYNAYNYNSSQKSHEVVGDGCATIKSEVRVSASPSSSEADHHPGEDSGKIRKKREVRDGGEDDQRSQKVVKTKKKEEKKKEPRVSFMTKTEVDHLEDGYRWRKYGQKAVKNSPYPRSYYRCTTQKCNVKKRVERSYQDPTVVITTYESQHNHPIPTNRRTAMFSGTTASDYNPSSSPIFSDLIINTPRSFSNDDLFRVPYASVNVNPSYHQQQHGFHQQESEFELLKEMFPSVFFKQEP
>AtWRKY11 At4g31550
MAVDLMRFPKIDDQTAIQEAASQGLQSMEHLIRVLSNRPEQQHNVDCSEITDFTVSKFKTVISLLNRTGHARFRRGPVHSTSSAASQKLQSQIVKNTQPEAPIVRTTTNHPQIVPPPSSVTLDFSKPSIFGTKAKSAELEFSKENFSVSLNSSFMSSAITGDGSVSNGKIFLASAPLQPVNSSGKPPLAGHPYRKRCLEHEHSESFSGKVSGSAYGKCHCKKSRKNRMKRTVRVPAISAKIADIPPDEYSWRKYGQKPIKGSPHPRGYYKCSTFRGCPARKHVERALDDPAMLIVTYEGEHRHNQSAMQENISSSGINDLVFASA
>AtWRKY7 At4g24240
MTVELMMSSYSGGGGGGDGFPAIAAAAKMEDTALREAASAGIHGVEEFLKLIGQSQQPTEKSQTEITAVTDVAVNSFKKVISLLGRSRTGHARFRRAPASTQTPFKQTPVVEEEVEVEEKKPETSSVLTKQKTEQYHGGGSAFRVYCPTPIHRRPPLSHNNNNNQNQTKNGSSSSSPPMLANGAPSTINFAPSPPVSATNSFMSSHRCDTDSTHMSSGFEFTNPSQLSGSRGKPPLSSASLKRRCNSSPSSRCHCSKKRKSRVKRVIRVPAVSSKMADIPSDEFSWRKYGQKPIKGSPHPRGYYKCSSVRGCPARKHVERALDDAMMLIVTYEGDHNHALVLETTTMNHDKTL
>AtWRKY14 At1g30650
MCSVSELLDMENFQGDLTDVVRGIGGHVLSPETPPSNIWPLPLSHPTPSPSDLNINPFGDPFVSMDDPLLQELNSITNSGYFSTVGDNNNNIHNNNGFLVPKVFEEDHIKSQCSIFPRIRISHSNIIHDSSPCNSPAMSAHVVAAAAAASPRGIINVDTNSPRNCLLVDGTTFSSQIQISSPRNLGLKRRKSQAKKVVCIPAPAAMNSRSSGEVVPSDLWAWRKYGQKPIKGSPFPRGYYRCSSSKGCSARKQVERSRTDPNMLVITYTSEHNHPWPIQRNALAGSTRSSTSSSSNPNPSKPSTANVNSSSIGSQNTIYLPSSTTPPPTLSSSAIKDERGDDMELENVDDDDDNQIAPYRPELHDHQHQPDDFFADLEELEGDSLSMLLSHGCGGDGKD…
>AtWRKY13 At4g39410
MGAINQGISLFDESQTVINPINTNHLGFFFSFPSHSTLSSSSSSSSSSPSSLVSPFLGHNSLNSFLHNNPSSFISHPQDSINLMTNLPETLISSLSSSKQRDDHDGFLNLDHHRLTGSISSQRPLSNPWAWSCQAGYGSSQKNNHGSEIDVDDNDDEVGDGGGINDDDNGRHHHHDTPSRHDKHNTASLGVVSSLKMKKLKTRRKVREPRFCFKTLSEVDVLDDGYRWRKYGQKVVKNTQHPRSYYRCTQDKCRVKKRVERLADDPRMVITTYEGRHLHSPSNHLDDDSLSTSHLHPPLSNFFW
>AtWRKY18 At4g3180
MDGSSFLDISLDLNTNPFSAKLPKKEVSVLASTHLKRKWLEQDESASELREELNRVNSENKKLTEMLARVCESYNELHNHLEKLQSRQSPEIEQTDIPIKKRKQDPDEFLGFPIGLSSGKTENSSSNEDHHHHHQQHEQKNQLLSCKRPVTDSFNKAKVSTVYVPTETSDTSLTVKDGFQWRKYGQKVTRDNPSPRAYFRCSFAPSCPVKKKVQRSAEDPSLLVATYEGTHNHLGPNASEGDATSQGGSSTVTLDLVNGCHRLALEKNERDNTMQEVLIQQMASSLTKDSKFTAALAAAISGRLMEQSRT
>AtWRKY20 At4g26640
MNPQANDRKEFQGDCSATGDLTAKHDSAGGNGGGGARYKLMSPAKLPISRSTDITIPPGLSPTSFLESPVFISNIKPEPSPTTGSLFKPRPVHISASSSSYTGRGFHQNTFTEQKSSEFEFRPPASNMVYAELGKIRSEPPVHFQGQGHGSSHSPSSISDAAGSSSELSRPTPPCQMTPTSSDIPAGSDQEESIQTSQNDSRGSTPSILADDGYNWRKYGQKHVKGSEFPRSYYKCTHPNCEVKKLFERSHDGQITDIIYKGTHDHPKPQPGRRNSGGMAAQEERLDKYPSSTGRDEKGSGVYNLSNPNEQTGNPEVPPISASDDGGEAAASNRNKDEPDDDDPFSKRRRMEGAMEITPLVKPIREPRVVVQTLSEVDILDDGYRWRKYGQKVVRGNPN…
>AtWRKY23 At2g47260
MEFTDFSKTSFYYPSSQSVWDFGDLAAAERHSLGFMELLSSQQHQDFATVSPHSFLLQTSQPQTQTQPSAKLSSSIIQAPPSEQLVTSKVESLCSDHLLINPPATPNSSSISSASSEALNEEKPKTEDNEEEGGEDQQEKSHTKKQLKAKKNNQKRQREARVAFMTKSEVDHLEDGYRWRKYGQKAVKNSPFPRSYYRCTTASCNVKKRVERSFRDPSTVVTTYEGQHTHISPLTSRPISTGGFFGSSGAASSLGNGCFGFPIDGSTLISPQFQQLVQYHHQQQQQELMSCFGGVNEYLNSHANEYGDDNRVKKSRVLVKDNGLLQDVVPSHMLKEE
>AtWRKY24 At5g41570
MDREDINPMLSRLDVENNNTFSSFVDKTLMMMPPSTFSGEVEPSSSSSWYPESFHVHAPPLPPENDQIGEKGKELKEKRSRKVPRIAFHTRSDDDVLDDGYRWRKYGQKSVKHNAHPRSYYRCTYHTCNVKKQVQRLAKDPNVVVTTYEGVHNHPCEKLMETLNPLLRQLQFLSSFSNL
>AtWRKY34 At4g26440
MAGIDNKAAVMGEWFDCSTTNHRKRSKAELGREFSLNYIKNEDSLQTTFQESSRGALRERIAARSGFNAPWLNTEDILQSKSLTISSPGLSPATLLESPVFLSNPLLSPTTGKLSSVPSDKAKAELFDDITTSLAFQTISGSGLDPTNIALEPDDSQDYEERQLGGLGDSMACCAPADDGYNWRKYGQKLVKGSEYPRSYYKCTHPNCEAKKKVERSREGHIIEIIYTGDHIHSKPPPNRRSGIGSSGTGQDMQIDATEYEGFAGTNENIEWTSPVSAELEYGSHSGSMQVQNGTHQFGYGDAAADALYRDENEDDRTSHMSVSLTYDGEVEESESKRRKLEAYATETSGSTRASREPRVVVQTTSDIDILDDGYRWRKYGQKVVKGNPNPRSYYKCTA…
>AtWRKY35 At2g34830
MDNFQGDLTDVVRGIGSGHVSPSPGPPEGPSPSSMSPPPTSDLHVEFPSAATSASCLANPFGDPFVSMKDPLIHLPASYISGAGDNKSNKSFAIFPKIFEDDHIKSQCSVFPRIKISQSNNIHDASTCNSPAITVSSAAVAASPWGMINVNTTNSPRNCLLVDNNNNTSSCSQVQISSSPRNLGIKRRKSQAKKVVCIPAPAAMNSRSSGEVVPSDLWAWRKYGQKPIKGSPYPRGYYRCSSSKGCSARKQVERSRTDPNMLVITYTSEHNHPWPTQRNALAGSTRSSSSSSLNPSSKSSTAAATTSPSSRVFQNNSSKDEPNNSNLPSSSTHPPFDAAAIKEENVEERQEKMEFDYNDVENTYRPELLQEFQHQPEDFFADLDELEGDSLTMLLSHSS…
>AtWRKY39 At3g04670
MEEVEAANRSAIESCHGVLNLLSQRTSDPKSLTVETGEVVSKFKRVASLLTRGLGHGKFRSTNKFRSSFPQHIFLESPICCGNDLSGDYTQVLAPEPLQMVPASAVYNEMEPKHQLGHPSLMLSHKMCVDKSFLELKPPPFRAPYQLIHNHQQIAYSRSNSGVNLKFDGSGSSCYTPSVSNGSRSFVSSLSMDASVTDYDRNSFHLTGLSRGSDQQHTRKMCSGSLKCGSRSKCHCSKKRKLRVKRSIKVPAISNKIADIPPDEYSWRKYGQKPIKGSPHPRGYYKCSSVRGCPARKHVERCIDETSMLIVTYEGEHNHSRILSSQSAHT
>AtWRKY42 At4g04450
MFRFPVSLGGGPRENLKPSDEQHQRAVVNEVDFFRSAEKRDRVSREEQNIIADETHRVHVKRENSRVDDHDDRSTDHINIGLNLLTANTGSDESMVDDGLSVDMEEKRTKCENAQLREELKKASEDNQRLKQMLSQTTNNFNSLQMQLVAVMRQQEDHHHLATTENNDNVKNRHEVPEMVPRQFIDLGPHSDEVSSEERTTVRSGSPPSLLEKSSSRQNGKRVLVREESPETESNGWRNPNKVPKHHASSSICGGNGSENASSKVIEQAAAEATMRKARVSVRARSEAPMLSDGCQWRKYGQKMAKGNPCPRAYYRCTMAVGCPVRKQVQRCAEDRTILITTYEGNHNHPLPPAAMNMASTTTAAASMLLSGSTMSNQDGLMNPTNLLARTILPCSSSM…
>AtWRKY46 At2g46400
MMMEEKLVINELELGKELANRLMNNLKHTSSVDSNKTLISDILRIYQNAIFMLSFNQDKNILKRSLEIDGKDSKNVFKKRKVSEKNTEKVKVFVATEQENGSIDDGHCWRKYGQKEIHGSKNPRAYYRCTHRFTQDCLAVKQVQKSDTDPSLFEVKYLGNHTCNNITSPKTTTNFSVSLTNTNIFEGNRVHVTEQSEDMKPTKSEEVMISLEDLENKKNIFRTFSFSNHEIENGVWKSNLFLGNFVEDLSPATSGSAITSEVLSAPAAVENSETADSYFSSLDNIIDFGQDWLWS
>AtWRKY53 At4g23810
MEGRDMLSWEQKTLLSELINGFDAAKKLQARLREAPSPSSSFSSPATAVAETNEILVKQIVSSYERSLLLLNWSSSPSVQLIPTPVTVVPVANPGSVPESPASINGSPRSEEFADGGGSSESHHRQDYIFNSKKRKMLPKWSEKVRISPERGLEGPQDDVFSWRKYGQKDILGAKFPRSYYRCTHRSTQNCWATKQVQRSDGDATVFEVTYRGTHTCSQAITRTPPLASPEKRQDTRVKPAITQKPKDILESLKSNLTVRTDGLDDGKDVFSFPDTPPFYNYGTINGEFGHVESSPIFDVVDWFNPTVEIDTTFPAFLHESIYY
>AtWRKY62 At5g01900
MNSCQQKAMEKLLHGHGCANQLLIMDQTESDSSMEREDLAKSVLHCFSDALSILIDTNDHQDDQSNNSSPQDSSPVLESSRKPLHKRGRKTSMAESSDYHRHESSTPIYHDGFLWRKYGQKQIKESEYQRSYYKCAYTKDQNCEAKKQVQKIQHNPPLYSTTYFGQHICQLHQAYATFPIDTSDFEEHEGSHMIRFGHPNISFSSSTSNLRQHQNHQDRIKDEYMKPVIAEDWSPSQWMSSEVALAVEAFEFNPFWTSHDLSS
>AtWRKY67 At1g66550
MVSNIDHKAMEALLRGQGCANNLKILLENGEISSVSTEPLIHTILDSFSLALSFMDSPNHPPYHESSSHNMASHMSRRSSKQVQHRRKLCVAEGLVNYNHDSRTMCPNDGFTWRKYGQKTIKASAHKRCYYRCTYAKDQNCNATKRVQKIKDNPPVYRTTYLGKHVCKAFAVHDDTYSSTMIRFDQVVPEPIMPQLTTIDHQVITVEENSAEHIMNQECDINDYLVDDDPFWASQFPPFPSSDTMFLENISAFD
>AtWRKY69 At3g58710
MHRRAAIQESDDEEDETYNDVVPESPSSCEDSKISKPTPKKSRRNVEKRVVSVPIADVEGSKSRGEVYPPSDSWAWRKYGQKPIKGSPYPRGYYRCSSSKGCPARKQVERSRVDPSKLMITYACDHNHPFPSSSANTKSHHRSSVVLKTAKKEEEYEEEEEELTVTAAEEPPAGLDLSHVDSPLLLGGCYSEIGEFGWFYDASISSSSGSSNFLDVTLERGFSVGQEEDESLFGDLGDLPDCASVFRRGTVATEEQHRRCDFGAIPFCDSSR
>AtWRKY70 At3g56400
MDTNKAKKLKVMNQLVEGHDLTTQLQQLLSQPGSGLEDLVAKILVCFNNTISVLDTFEPISSSSSLAAVEGSQNASCDNDGKFEDSGDSRKRLGPVKGKRGCYKRKKRSETCTIESTILEDAFSWRKYGQKEILNAKFPRSYFRCTHKYTQGCKATKQVQKVELEPKMFSITYIGNHTCNTNAETPKSKTCDHHDEIFMDSEDHKSPSLSTSMKEEDNPHRHHGSSTENDLSLVWPEMVFEEDYHHQASYVNGKTSTSIDVLGSQDLMVFGGGGDFEFSENEHFSIFSSCSNLS
>PcWRKY1 AAC49527.1
MSSSLGDLLAQPNNDDFGSNWGFENQKTKSFANQSLPFSPPPVSPSSYFSFLDSPIQNNNYTIVSSSGNGTMNAQSFKEENQNFSDFSFPAQTRPASSTSSSLIPANTNLVEDSLKRKQGGWNFEEPAKKNDFLMDNASVTSDIATLQRISPEMTMNQANMQSNAALQSNLNNYAQSSQSSQTNRDQSKLDDGYNWRKYGQKQVKGSENPRSYYKCTYLNCPTKKKVETTFDGHITEIVYKGNHNHPKPQSTKRSSSQSYQNSIGTMPESSLLENGRSEPVTTPENSSLSFGEDDLFEQGSMNKPGDDDGNEPDSKRWKGEYESNEPMSSLGSRTVREPRIVVQTTSDIDILDDGYRWRKYGQKVVKGNPNPRSYYKCTQVGCPVRKHVERASHDLRAV…
>PcWRKY3 AAD27591.1
MALDLMNNNSYKFRSKMEETAVQEAAAAGLQSVENLIKAISQSNHQTAYLSSSSSSETGDTDYRAVTDVAVNKFKKFISLLDKNRTGHARFRRGPVQEKTGVEMLVNPIQNQIQNHGSDGFQVYRPTAVHPVQPVQPVQIQPVQLVQPVQRLPPVPKKENISTTINFAAPAVAVAAPATSFMSSLTGDTDGSGFQITNMSGFSSGSRPVSSLKRKCSSMNDVSAKCSGSSSGRCHCPKKKKLRVKKVVRMPAISMKTSDIPPDDFSWRKYGQKPIKGSPHPRGYYKCSSVRGCPARKHVERAVDD
>PcWRKY4 AAR98818.1
MEPAWVDTTLDLNINPCFRTNKAMKREFEGDVAESAPVKYESGVLVEELNRVSAENKKLTEMLTVLCEQYYSLQHQFMELVNKNPEIETTAAATTSSSKKRKAEWEDYGANMIGFSGNTETSSSDDGSPKTPKDCIKPKVSRVQVRTNPSDNSLIVRDGYQWRKYGQKVTRDNPCPRAYFKCSFAPSCPVKKKVQRSAEDPSILVATYEGEHNHHEHHRSPPAEISLNSNNNTPSSNTGSGPVSSAPTKALASTVTLELLQPAGLGGDETERAALQIDAPAIQQILVHQMAASLSRDPNFTAALAAAISGRAV
>HvWRKY46 AY323206.1
MSPARLPISRESCLTIPAGFSPSALLDSPVLLTNFKVEPSPTTGSLGMAAILHKSAHPDMLPSPRDKSVRNAHEDRGSRDFEFKPHLNSSSQSLAPAMSDLKKHEHSMQNQSMNPSSSSSNMVNENRPPCSRESSLTVNVSAQNQPVGMVGLTDSMPAEVGTSEPQQMNSSDNAMQEPQSENVADKSADDGYNWRKYGQKHVKGSENPRSYYKCTHPNCEVKKLLERAVDGLITEVVYKGRHNHPKPQPNRRLAGGAVPSNQGEERYDGASAADDKSSNALSNLANPVHSPGMVEPVPASVSDDDIDAGGGRPYPGDDATEEEDLESKRRKMESAGIDAALMGKPNREPRVVVQTVSEVDILDDGYRWRKYGQKVVKGNPNPRSYYKCTSTGCPVRKHV…
>IbSPF1 D30038.1
MAASSGTIDAPTASSSFSFSTASSFMSSFTDLLASDAYSGGSVSRGLGDRIAERTGSGVPKFKSLPPPSLPLSSPAVSPSSYFAFPPGLSPSELLDSPVLLSSSNILPSPTTGTFPAQTFNWKNDSNASQEDVKQEEKGYPDFSFQTNSASMTLNYEDSKRKDELNSLQSLPPVTTSTQMSSQNNGGSYSEYNNQCCPPSQTLREQRRSDDGYNWRKYGQKQVKGSENPRSYYKCTHPNCPTKKKVERALDGQITEIVYKGAHNHPKPQSTRRSSSSTASSASTLAAQSYNAPASDVPDQSYWSNGNGQMDSVATPENSSISVGDDEFEQSSQKRESGGDEFDEDEPDAKRWKVENESEGVSAQGSRTVREPRVVVQTTSDIDILDDGYRWRKYGQKVV…
>SlWRKY44-like XM_004249754.1
MEVNEPAKIAIVRPVASRPRCPIYKSFSELLAGAVDISSTNVRSEMAITAIRPKTVRLKPVTNHALVGESSSQVGVSEAPAGCRSDYILQSVEKPKVLYKPIAKLAPRKTIPLLENKGISISDQRREKADAKADVQSAKEAKQHHDLTTESKQSLLAKSGEDKRIVHSTIVSESTEEVPQSLINTSNVDRPSYDGYNWRKYGQKQVKGSEYPRSYYKCTHLKCPVKKKVERSYDGQIAEIVYRGEHNHPKPQPPKRNLSDVQVRAAVCNDTSKETNNPAWSNQHPQTSEAYVCRIENPNDVGLTINSAHSSKAPWFYDPIAAAGMHTDAGNSEDSAEGSKKLKATCDDTKTKRRKTKALCNGAGTSGESTFPYIPKQSTTDSEITEDGFRWRKYGQKVV…
>PtWRKY XM_002326290.1
MEIKESERVVIAKPVASRPSYSNFTSFSELLAGAINTTPSNVCSGTAVAAIRPKTVRFRPLVNRAPGALVSSQAGLSGTAVSNSFNKASSTDSKATIIYKPQAKLVSKATVSLLANMGNFNTNSQQMLQPVETRPQLSKQDKHNFSSQLTSNPHQNIPSPAEADHTTEPLRLTSLNQEEDPKTLSHASNGDRPSYDGYNWRKYGQKQVKGSEYPRSYYKCTYPNCPVKKKVERSFDGQIAEIVYKGEHNHSKPQPPKRNSSGTQGLSDGNAPDRNSIPLWSNQLNERNEGSEGREENQNEIGLPVHSIYQGKAPPSYDPAGTGTINAGTGTSDNSCGVSGECDDGSKGLEGANDEPKSKRRKTEIQSTEGGMSGEGVQEPRVVVQSSTDSEILGDGFRW…
>FvWRKY44 XM_004302784.1
MDIKEAERVVIAKPVATRPTCSSFKSFTELLTGAIDAAPSNVSSETAVPAIRPKTVRFKPTANHPVAALVSSQAETSGAAISNSAEKVSKSDSKSTVVYKPLAKVVSRATVSALANLGNFNTSQQQTQSSVGTGVVLRPNRDKSYKTQLVSNIYQKSRSCAETSQTTEPVKIVSQNMEEDAKNIPAAANSDRPSYDGYNWRKYGQKQVKGSEYPRSYYKCTHPNCPVKKKVERSLDGQIAEIVYKGEHNHSKPQPPKRSSSGTQGSGFASDATGQDYNTRLWNSHLNEKNEGSEGRVEDQNEVGIPVHSYQSKNIVHYDPLATGKLNAGTATPDNSCGVSGECEEGSKGVETEDYEPRSKRRKSENQSSEAGISGEVMQEPRVVVQSSADTEITGDGFR…
>MdWRKY44 HM122713.1
MAAKTQDSDRVTVSAPPLLPTQRPVITLPPRPSAEAFFSGGSGASPGPMTLVSNFFDTYPESDFRSFSQLLAGAMGSPVGSTRGMSFFTENPADGLRKLGGGSESGEGSSGFKQSRPMSLAVARPPLFTVPPGLSPSGLLNSPGFYSPQSPFGMSHQQALAQVTAQAALAQSRVYMQPEYQPSSVAPPTEPEERQLSLMPNEASQQQTLPSTSNTKSSARQSPEASHSDKKYQPSSTDRPADDSYNWRKYGQKQVKGSEFPRSYYKCTHMNCPVKKKVEHSPNGEITEIIYKGQHNHEVPQPSKRPKDGDLNGPKPENGLQRRIGDSNRSSENVASYSRREMDQESTQAAPGQLPGENDNEELGDGESREEGDADEPNAKRRNIDVGASEVALPHKTVT…
>CsWRKY44 LOC101211736
MDNKATERVVIARPVASRPTCSSFKSFSDILTCAFDTSPPNMSSETRVAAIRPKTVRFKGKISETIPGTNSHSSSDTLAVSEIKTTVLFKPLAKHVSKRTVSQLSLMGNTNLQNCLPPPPVEVCIQCPNQDDGNFQSALTSNLCIQCPNQDNDNFQSAPTSDLPQNITSTVENSQSIGSSRVTLSYSKKDPTLLRPQISGAQPSYDGYNWRKYGQKQVKGSEYPRSYYKCTHPSCPVKKKVERSLDGKVAEIVYKGEHNHPKPQPLKQNSSGTQREGSISNGTTQDTNPELWFNYLNGRIEGCESRIENHIEKTCQDRVTIPFDPFSNQEVNARCGISDNNSCGLSVECEEGSKGLQSMDDKLRSKRRGGKNPTNEGETLIEGVNEHHAMAQDSTGIEI…
>NtWRKY2 AB063576
MGGFDDHVAIMGDWMPPSPSPRSFFSSLLGDDIGSRSTFEFPNENQRGNLASEPQEHVGISDGAQADATTVKSDQKMSSRGGLLERMAARAGFNAPKLNTESLRPADLSQNQGVRSPYLTIPPGLSPTSLLESPVFLSNSLVQPSPTTGKFQFASGIESRNSTFMMEDPDKRKENALESINSSSFSFKPVPETAPSLFPGTTSRVNSSNISQQCFPNIKVSVHSQNSLLSHSVEATQMQTQSEKGLHQSSDFPRFSAEKGVRDSNVTPESRNFQSVGSNMEHSPPLDEPQDEEIDQRVGGDPNVVGAPAEDGYNWRKYGQKQVKGSEYPRSYYKCTHPNCPVKKKVERSHEGHITEIIYKGAHNHPKPPPNRRSALGSTNSLGELQLDGAEQGVSGSNG…
>Pbr041812.1 Protein
MAKGSGLSIDSDPFSFSLHNPIVLNSFQEDQYNHHLPPLSTTKKQLHHHHSSLMLMDNSTAIRRRSPTPPPPTTIQFAVNLNRSNDDDVQHSPDSPPPSNEQRKVIDERDFFADSKNHLEKSVGSDHPADKMDLHGPTDMEFNVNTGLNLLLTNTSSDHSVAEDGIPSNIEDKRAKSELAVLQAELQRINVENQRLRGMLNQVTTNYNALQVQLLNLMQSQKADQNSSGAEGHRVALEEKKLMNGNGSSLVVPRQFMDLGLAAKNGDADEHSQSSSDERSRGERSGSLGDNVKAAGHSDDQGIGFDHEKKDFGKRIGREESPDQPSQSWGPNKVPRLSSPKEVDQTEATMRKARVSVRARSEAPMITDGCQWRKYGQKMAKGNPCPRAYYRCTMAAGCP…
>Pbr018122.1 Protein
MLMDNSTAIRRRSPTPPPPTTIQFAVNLNRSNDDDVQHSPDSPPPSNEQRKVIDERDFFADSKNHLEKSVGSDYPADKMDLHGPTDMEFNVNTGLNLLLTNTSSDHSVAEDGIPSNIEDKRAKSELAVLQAELQRINVENQRLRGMLNQVTTNYNALQVQLLNLMQSQKADQNSSGAEGHRVALEEKKLMNGNGSSLVVPRQFMDLGLAAKNGDADEHSQSSSDERSRGERSGSLGDNVKAAGHSDDQGIGFDHEKKDFGKRIGREESPDQPSQSWGPNKVPRLSSPKEVDQTEATMRKARVSVRARSEAPMITDGCQWRKYGQKMAKGNPCPRAYYRCTMAAGCPVRKQVQRCAEDRTILITTYEGNHNHPLPPAAMAMASTTSSAARMLLSGAMPSA…
>Pbr031922.1 Protein
MDKGWGLTLDSDSFGFLLNKPPTAAVKLDHRHNNNKRNSFFGGERMRRREEQTASQPSNDNDRMVVDEVDFFSDRKNKLKSNSTDDHHQDWSSNDAMSVKKENWTGLDVNTGLHLVTANTGSDQSMVDDGISSGRADNKRAKNHELAQLQVELQRMNVENQRLKEMLGQVTNNYSALQMHLAAVVQQQHNRTTAAPADQSSQLHHDQNAEAKADQGKKQVLVPRQFLNLGPRATTETTDDQVSNSSSEAKTRSASPPQNINEVASPKNGQIGPLDPVNSNTFRDGKRVGRDESPESESQGWVPDKVPKLNNSAAPKPIDQSTEATMRKARVSVRARSEASMITDGCQWRKYGQKMAKGNPCPRAYYRCTMAVGCPVRKQVQRCAEDRTILITTYEGNHN…
>PyWRKY31 Pbr000122.1
MDKGWGLTLDSDSFGYLLNKPPTAAVKLDHHNNKRSSFFRGERMFPGMEFPVKLGRREEQDASQPSNDNNRKVVDEVDFFSDRKNKLNTNSTDDHHQDSKSNGAVSVKKENWTGLDVNTGLQLVTANTRSDQSMVDDGISSDHGVNKTAKNHELAQLQVEVQRMNAENQRLKEMLGQVTNNYSVLQMHLAAVVQQQNHTTAAPADQRSQLDRDQNAEAKSDQEKKQGLVPRQFLNLGPRATAETNDDQVSNCSSEARTRSASPPQNIDEVVKNDQIGPLDPPNSNNFRDGKRVGGDESPESESQGWVPNKVPKLNNSAAPKPIDQSTEATMRKARVSVRARSEAPMITDGCQWRKYGQKMAKGNPCPRAYYRCTMAVGCPVRKQVQRCAEDRTILITTY…
>Pbr039741.1 Protein
MESSASDHSIHNCRFVLSSETTNDHDHGKRVVDELDFFADKGHLKEDRDHTAEVKEECERHGVGQEKQLPDVNIGLNLLTTNTSSEKSSMDDGTSSSHTTENKHRTNQLAVLRAELGRMNVENQQLRGAIHQLNTHYQALQVHLVTLMQRQKNQKIDYQTAEQHKMNINGSVVLEEKQMMNGINNLAPRQFMDMGRAEKDELSQCSHEGCRSQDCSGSPPRNDIVESMECCKSTSHVHRDISGRSRTAGGEDSPDQELQGWIPKKVPKLMSRREVDQPSSEAMSMIKKARVSVRARSEASMISDGCQWRKYGQKMAKGNPCPRAYYRCTMRTGCPVRKQVQRCAEDQTILITTYEGHHNHPLPPAAMAMASTTSAAASMLLSGSMPSADGLISSNSFLA…
>Pbr023691.1 Protein
MESSASDHSIHNCRFVLSSETTNDHDHGKRVVDELDFFADKGHLKEDRDHTAEVKEECERHGVGQEKQLPDVNIGLNLLTTNTSSEKSSMDDGTSSSQTTENKHRTNQLAVLRAELGRMNVENQQLRGAIHQLNTHYQALQVHLVTLMQRQKNQKIDYQTAEQHKMNINGSVVLEEKQMMNGINNLAPRQFMDMGRAEKDELSQCSHEGCRSQDCSGSPPRNDIVESMECCKSTSHVHRDISGRSRTAGGEDSPDQELQGWIPKKVPKLMSRREVDQPSSEAMSMIKKARVSVRARSEASMISDGCQWRKYGQKMAKGNPCPRAYYRCTMRTGCPVRKQVQRCAEDQTILITTYEGHHNHPLPPAAMAMASTTSAAASMLLSGSMPSADGLISSNSFLA…
>Pbr039129.1 Protein
MEMPKRPSKALMESDNTHEETSSLGKTVLEDKTVKSDGDHEEGTPMEIAKGGHGWHVEPDLEPPSTGKNRALVNHKQDELQSAKAEMVEATEENERLKLLLSQISKDYQSLRMHFHGLLQNGGETKKCTDTSSSTALDLTHEQNTEEADDLVSLSLGRTLSSIDQPRKDGRIKKISQLSFSTNGKDDDDDNGMLNGAGLALELGCKFEPAADQSTDNSSGGPKEDDLAEIWPPSKTLKTTRSGDDEASQQTHSKKARVSVRVRCDDHTIYDGCQWRKYGQKIAKGNPCPRAYYRCSVSASCPVRKQVQRSFEDMSILITTYEGSHNHPLPMSATAMASTTSAAASMLQSHSSTSQQGLINSTTAPISASTNLQGVNFSSTSTLSQNSRLPQKHFYFPNS…
>Pbr041858.1 Protein
MPNSNSRSSAEKKVDQSVGYQEVHSRVLRKESELDNAKAEMGEVREENARLKMTLNHMEKDYQSLQLRFFDILRQEASKKAVNIAGDRIIEEPEQLLSLCLGRSPREPTSDRETTTSSNFTKLVQVDDGEDNLKANLTLGLGSNETSLEEPNKDRAEAGSGDASSSLSKTPKTMRNEDGEPPTLVNAKRARVSVRTRCDTPTMNDGCQWRKYGQKTAKGNPCPRAYYRCTVAPACPVRKQVQRCYEDMSILITTYEGTHNHSLPFTASYLASTTSAAASMLLSGSSTSHPGFGSTSTLLNGSEFSAFDNSRTQLYMPKSSHPLLPTITLDLTASPPSSSTFPSSLSFCSPSDSNIFPTRWDNGYLKHGLPPFDKAQVGSFNLGKPLQEYFHQNYAEKIH…
>Pbr011472.1 Protein
MEAALGKSNSHGGSESEEKTVVLESSSIADEQEAGHKEEIVLKVGNGRPCQENNEVKSSSPKQKDLSCKQISTTSNIKGSSAEPDHLVASTSPSTKEQDCQLESARVEMREVREENQRLKKYLEQITEEYQTLQMQLYDIQQKANKSKDIAIPSTTKNYDQDEESELVSLSLGSFSGKPKWNQKNDKNPSTSQGKVENESDGESLSLGLDCKYEAPKSSATTDQVPLANPSPGSSLEEVPKEEAGETWPPRKVLKTVRSSGMEDEVAQQSPAKKARVSVRARCDTPTMNDGCQWRKYGQKIAKGNPCPRAYYRCTIAPSCPVRKQVQRCAEDMSILITTYEGNHNHPLPMSATAMASTTSAAASMLLSGSSSSSSGRLNPSATPTSTAAAHDLHGYNFY…
>Pbr001471.1 Protein
MGTREQEKEVDIDLSLQIDAKEEKREEGVDDEEDEDDHRVDDGVEEAGAEEKEGELEPRVQNNKLKTAEAGAGEEEDHDASVVETSLRENNMKTDQELSVLQMEMSRMKEENKVLRKVVEQTMKDYYDLQMKFTVIHQSNQNKDPQTFLSLDGNDPNATQGPKMSSKMLDISHRSPVPSPKRDEVTDEESHLGLSLRLQTSSATTANQLRGREEEDDDKEGINNKEGLTRTGSLTSSSVQLQNKLQRTELAGITSHGAPHPNRKARVSVRARCEYATMNDGCQWRKYGQKISKGTPCPRAYYRCTVAVGCPVRKQVQRCQEDMSILITTYEGTHNHPLPVGATAMASTASAAASRMLLDSSNHQLVDGTPSKYTQASLPYYNSNTPHNMLNLNPSSHSS…
>Pbr019030.1 Protein
MDSTRVNTSLGLNLVPFCRANDHRAPATMQQEFEGGCAQLQGNALVKEEAASHHDVLAEELNRVSVENKKLTEVLTALCENYNTLQSHVRELMTTQQQQNNTSDIYRKRKADSEDYNNVIGLINPGTNTDTSSISDDKEYSCKRLKENTNLKISRVYVHTDASDTGLIVNDGYQWRKYGQKVTRDNPCPRAYYKCSFAPSCPVKKKVQKSAENPCLLVATYEGEHNHMHPGKRAEVTLIAPVSPKQNQQLITSPISVLPSVAKRSAAPTFLCDDNRISPNSAMYPQETQAPAFQQFLVQQMASSLTKDPDFTSALAAAISGRISDHTMARKW*
>Pbr020001.1 Protein
MDSTWVNTSLGLNLVPLCSADDHQAPATMQHELERDYAQFQGNNALVKEEVASHHDVWAEELNRISVENKKLTETLTALCENYNSLQSHLRELMITKQQQNNSSDIYRKRKAGSEDYNNVIGLISPGTNTDTSSISDDQEYSCKRPKEHTNLKISRVYVRTDASDTRLIVKDGYQWRKYGQKVTRDNPSPRAYYKCSFAPSCPVKKKVQKSAENPCVLVATYEGEHNHMHPESRAEITLIAPVSPNQNQQLITSTPLSVSPSMAKRSAPPTFSCDINRISPNTTMCPQETEAAAFQQFLIQQMASSLTKDPNFTSALAAAISGRISDHS*
>Pbr004885.1 Protein
MDYSAAYDDDTSLDLNSMPLRLFNDTPMIKKEVHSKILIDFGRQLSPKEESGALLEELHRVSAENKKLTEMLTVMGENYNALRNQLLEYMSKNPEKELSPISKKRKSESSNNNTNSNNIMNGAVNRNSESSSSDGESYKKPREEIVKAKISRACVQTEASDTSLVVKDGYQWRKYGQKVTRDNPCPRAYFKCSFAPSCPVKKKVQRSVEDQSILVATYEGEHNHPNPSQIEATSGSNNCVAIGSVPCSTSLGSTGPTITLDLTKSKSSTADAKSTKTRTETPEVRKFLVQQMASSLTKDPDFTKALAAAISGRILQHNTY*
>Pbr022408.1 Protein
MDHSAAYDDDTSLDLNSRPLRLFDDTPIIKQEVHNKISIDFGRQLSPTEESGRLLEELHRVSAENKKLTEMLTVMGENYNALRSQLLEYMSKNPEKELSPISKKRKSESSNNNTNSNNIMNGAVNGNSESSSSDGESFKKPREETIKAKVSRIYVRTEASDTTSLVVKDGYQWRKYGQKVTRDNPCPRAYFKCSFAPSCPVKKKVQRSVEDQTILVGTYEGEHNHPNPSQIEATSGSNRMTIGSVPYSTSLGSSGPTITLDLTKSKSSTADAESTKPRTETPEVRKFLVEQMASSLTKDPDFTKALATAISGRILQHNSY*
>Pbr019026.1 Protein
MADDRDQVVDSVQEDLQRLRKENEILRFLLQHLTTKRSTLEQQQLRQMHIQQQPCDHRHIMTTNINSAITSKRQRTDEHPDQFQASHNKTSQFLVKTDSKDNSLIVKDGYQWRKYGQKVTKDNPSSPRAYFRCSFAPRCPVKKKVQRCIEDDSILVATYEGEHNHDAINDSVPFGQFSCSHKNIIMPVNFPSSGIGTNNDVINISPSLPEPVTLDLSLSGSSNQENGGLGSPQSMVSPGRVEDYVASLTKDPNFTQTLAAAVARSIARPTNRSNS*
>Pbr020000.1 Protein
MDARTPNKQKVVDSVQEDLQRLRNENATLRFLLQAMTTRCSILEQKHHHHHQMHIQQQPCDHQQMLNSAITSKRPRTDDHCDQFPASHHKTSQFLVKTDSKDNSLIVKDGYQWRKYGQKVTKDNPSSPRAYFRCSFAPRCPVKKKVQRSMEDNSFLMVTYEGEHNHDTINDSLLFGQFACSVAAGADLKNIIMPISVPSSSIEPHNDVINKSPSPPEPVTLDLNLSGSTNQENGGLGSPQSMNCDRRVEDFIASLTKDPNFTQALAAAVARSITGPADRPN*
>Pbr032698.1 Protein
MEDDWDLQAVVRGCSTATATTTTSSTRTPSTAATASFNISGFHSNPAAASFSSFGPTSPQQQLLFSPPLPDPIIKPRIAIEELHDLYKPFFPKSQPSLSSPQIAPLTLSPLTTPKDPRHPIQYHQQTQHQQQQTQHSKPSSSTTTARSKKRKNQLKKVCQVPAEGLSSDVWAWRKYGQKPIKGSPYPRGYYRCSSSKGCMARKQVERNRSDPNMFIVTYTGEHNHPAPTHRNSLAGSTRQKPFSPQTATRGDSAKPASPTTSVSADEETAVAPQSTTVESSCKEEKGSPLITDEEDELLGMCDSVVSDDFFVGLDGLAGDYFSDHSTGSFGMPWISSSAATAAGSI*
>Pbr026903.1 Protein
MDCLDEDPNPNPNHFVEKYIVDPPPMDFDELSNYLMLDEYDFSRDHQDSSSSQSVGSSSQNFAGGAGSGGSSGGAASRNNMNVEVRRNKLNKVEGDNHRVAFRTKSELEVMDDGFKWRKYGKKSVKNSPNPRNYYKCSNGGCNVKKRVERDRDDASYVITTYEGVHTHESPSVVYYNQMHADPKNIWTLRASSQSSASS*
